# Supplementary material for: From Deutsche Zeitschrift to International journal of legal medicine—100 years of legal medicine through the lens of journal articles, Part 4: International journal of legal medicine from 1990 to 2022
Source: Int J Legal Med. 2023 Oct 16;138(2):603–13. doi: 10.1007/s00414-023-03107-w (PMC10861393; doi:10.1007/s00414-023-03107-w)
Supplement: Supplementary file 1 — Supplementary file1 (XLS 56 KB) [file 414_2023_3107_MOESM1_ESM.xls]

## Sheet: Table 1 ESM
Authors	Title	Publication Year	DOI	Total Citations		SOURCE: ClarivateTM
Kayser, M; Caglia, A; Corach, D; Fretwell, N; Gehrig, C; Graziosi, G; Heidorn, F; Herrmann, S; Herzog, B; Hidding, M; Honda, K; Jobling, M; Krawczak, M; Leim, K; Meuser, S; Meyer, E; Oesterreich, W; Pandya, A; Parson, W; Penacino, G; PerezLezaun, A; Piccinini, A; Prinz, M; Schmitt, C; Schneider, PM; Szibor, R; TeifelGreding, J; Weichold, G; deKnijff, P; Roewer, L	Evaluation of Y-chromosomal STRs: A multicenter study	1997	10.1007/s004140050051	579
Amendt, Jens; Campobasso, Carlo P.; Gaudry, Emmanuel; Reiter, Christian; LeBlanc, Helene N.; Hall, Martin J. R.	Best practice in forensic entomology - standards and guidelines	2007	10.1007/s00414-006-0086-x	460
Schmeling, A.; Grundmann, C.; Fuhrmann, A.; Kaatsch, H. -J.; Knell, B.; Ramsthaler, F.; Reisinger, W.; Riepert, T.; Ritz-Timme, S.; Roesing, F. W.; Roetzscher, K.; Geserick, G.	Criteria for age estimation in living individuals	2008	10.1007/s00414-008-0254-2	391
Ritz-Timme, S; Cattaneo, C; Collins, MJ; Waite, ER; Schutz, HW; Kaatsch, HJ; Borrman, HIM	Age estimation: The state of the art in relation to the specific demands of forensic practise	2000	10.1007/s004140050283	325
Bar, W; Brinkmann, B; Budowle, B; Carracedo, A; Gill, P; Lincoln, P; Mayr, W; Olaisen, B	DNA recommendations - Further report of the DNA Commission of the ISFH regarding the use of short tandem repeat systems	1997	10.1007/s004140050061	311
Jobling, MA; Pandya, A; TylerSmith, C	The Y chromosome in forensic analysis and paternity testing	1997	10.1007/s004140050050	291
Edler, Carolin; Schroeder, Ann Sophie; Aepfelbacher, Martin; Fitzek, Antonia; Heinemann, Axel; Heinrich, Fabian; Klein, Anke; Langenwalder, Felicia; Luetgehetmann, Marc; Meissner, Kira; Pueschel, Klaus; Schaedler, Julia; Steurer, Stefan; Mushumba, Herbert; Sperhake, Jan-Peter	Dying with SARS-CoV-2 infection-an autopsy study of the first consecutive 80 cases in Hamburg, Germany	2020	10.1007/s00414-020-02317-w	279
WILSON, MR; DIZINNO, JA; POLANSKEY, D; REPLOGLE, J; BUDOWLE, B	VALIDATION OF MITOCHONDRIAL-DNA SEQUENCING FOR FORENSIC CASEWORK ANALYSIS	1995	10.1007/BF01369907	275
deKnijff, P; Kayser, M; Caglia, A; Corach, D; Fretwell, N; Gehrig, C; Graziosi, G; Heidorn, F; Herrmann, S; Herzog, B; Hidding, M; Honda, K; Jobling, M; Krawczak, M; Leim, K; Meuser, S; Meyer, E; Oesterreich, W; Pandya, A; Parson, W; Penacino, G; PerezLezaun, A; Piccinini, A; Prinz, M; Schmitt, C; Schneider, PM; Szibor, R; TeifelGreding, J; Weichhold, G; Roewer, L	Chromosome Y microsatellites: Population genetic and evolutionary aspects	1997	10.1007/s004140050052	249
Schmeling, A; Schulz, R; Reisinger, W; Muhler, M; Wernecke, KD; Geserick, G	Studies on the time frame for ossification of the medial clavicular epiphyseal cartilage in conventional radiography	2004	10.1007/s00414-003-0404-5	243
Parson, W; Pegoraro, K; Niederstatter, H; Foger, M; Steinlechner, M	Species identification by means of the cytochrome b gene	2000	10.1007/s004140000134	240
Zubakov, Dmitry; Boersma, Anton W. M.; Choi, Ying; van Kuijk, Patricia F.; Wiemer, Erik A. C.; Kayser, Manfred	MicroRNA markers for forensic body fluid identification obtained from microarray screening and quantitative RT-PCR confirmation	2010	10.1007/s00414-009-0402-3	226
Szibor, R; Krawczak, M; Hering, S; Edelmann, J; Kuhlisch, E; Krause, D	Use of X-linked markers for forensic purposes	2003	10.1007/s00414-002-0352-5	223
PIERCY, R; SULLIVAN, KM; BENSON, N; GILL, P	THE APPLICATION OF MITOCHONDRIAL-DNA TYPING TO THE STUDY OF WHITE CAUCASIAN GENETIC IDENTIFICATION	1993	10.1007/BF01225046	215
KLOOSTERMAN, AD; BUDOWLE, B; DASELAAR, P	PCR-AMPLIFICATION AND DETECTION OF THE HUMAN D1S80 VNTR LOCUS - AMPLIFICATION CONDITIONS, POPULATION-GENETICS AND APPLICATION IN FORENSIC ANALYSIS	1993	10.1007/BF01370382	209
Kellinghaus, Manuel; Schulz, Ronald; Vieth, Volker; Schmidt, Sven; Schmeling, Andreas	Forensic age estimation in living subjects based on the ossification status of the medial clavicular epiphysis as revealed by thin-slice multidetector computed tomography	2010	10.1007/s00414-009-0398-8	208
Reyner, LA; Horne, JA	Falling asleep whilst driving: are drivers aware of prior sleepiness?	1998	10.1007/s004140050131	208
URQUHART, A; KIMPTON, CP; DOWNES, TJ; GILL, P	VARIATION IN SHORT TANDEM REPEAT SEQUENCES - A SURVEY OF 12 MICROSATELLITE LOCI FOR USE AS FORENSIC IDENTIFICATION MARKERS	1994	10.1007/BF01247268	207
Cameriere, R; Ferrante, L; Cingolani, M	Age estimation in children by measurement of open apices in teeth	2006	10.1007/s00414-005-0047-9	204
Schmeling, A; Reisinger, W; Loreck, D; Vendura, K; Markus, W; Geserick, G	Effects of ethnicity on skeletal maturation: consequences for forensic age estimations	2000	10.1007/s004149900102	192
Pechal, Jennifer L.; Crippen, Tawni L.; Benbow, M. Eric; Tarone, Aaron M.; Dowd, Scot; Tomberlin, Jeffery K.	The potential use of bacterial community succession in forensics as described by high throughput metagenomic sequencing	2014	10.1007/s00414-013-0872-1	183
Olze, A; Schmeling, A; Taniguchi, M; Maeda, H; van Niekerk, P; Wernecke, KD; Geserick, G	Forensic age estimation in living subjects: the ethnic factor in wisdom tooth mineralization	2004	10.1007/s00414-004-0434-7	182
Coble, MD; Just, RS; O'Callaghan, JE; Letmanyi, IH; Peterson, CT; Irwin, JA; Parsons, TJ	Single nucleotide polymorphisms over the entire mtDNA genome that increase the power of forensic testing in Caucasians	2004	10.1007/s00414-004-0427-6	162
WIEGAND, P; BUDOWLE, B; RAND, S; BRINKMANN, B	FORENSIC VALIDATION OF THE STR SYSTEMS SE 33 AND TC 11	1993	10.1007/BF01222114	161
Kitano, Takashi; Umetsu, Kazuo; Tian, Wei; Osawa, Motoki	Two universal primer sets for species identification among vertebrates	2007	10.1007/s00414-006-0113-y	160
Grabherr, Silke; Doenz, Francesco; Steger, Beat; Dirnhofer, Richard; Dominguez, Alejandro; Sollberger, Barbara; Gygax, Erich; Rizzo, Elena; Chevallier, Christine; Meuli, Reto; Mangin, Patrice	Multi-phase post-mortem CT angiography: development of a standardized protocol	2011	10.1007/s00414-010-0526-5	159
Bandelt, HJ; Lahermo, P; Richards, M; Macaulay, V	Detecting errors in mtDNA data by phylogenetic analysis	2001	10.1007/s004140100228	156
Parson, W; Parsons, TJ; Scheithauer, R; Holland, MM	Population data for 101 Austrian Caucasian mitochondrial DNA d-loop sequences: Application of mtDNA sequence analysis to a forensic case	1998	10.1007/s004140050132	154
Gusmao, L.; Butler, J. M.; Carracedo, A.; Gill, P.; Kayser, M.; Mayr, W. R.; Morling, N.; Prinz, M.; Roewer, L.; Tyler-Smith, C.; Schneider, P. M.	DNA Commission of the International Society of Forensic Genetics (ISFG): an update of the recommendations on the use of Y-STRs in forensic analysis	2006	10.1007/s00414-005-0026-1	153
MANNUCCI, A; SULLIVAN, KM; IVANOV, PL; GILL, P	FORENSIC APPLICATION OF A RAPID AND QUANTITATIVE DNA SEX TEST BY AMPLIFICATION OF THE X-Y HOMOLOGOUS GENE AMELOGENIN	1994	10.1007/BF01371335	153
Gill, P	An assessment of the utility of single nucleotide polymorphisms (SNPs) for forensic purposes	2001	10.1007/s004149900117	150
Lutz, S; Weisser, HJ; Heizmann, J; Pollak, S	Location and frequency of polymorphic positions in the mtDNA control region of individuals from Germany	1998	10.1007/s004140050117	147
Kondo, T; Ohshima, T	The dynamics of inflammatory cytokines in the healing process of mouse skin wound: A preliminary study for possible wound age determination	1996	10.1007/BF01369816	146
LYGO, JE; JOHNSON, PE; HOLDAWAY, DJ; WOODROFFE, S; WHITAKER, JP; CLAYTON, TM; KIMPTON, CP; GILL, P	THE VALIDATION OF SHORT TANDEM REPEAT (STR) LOCI FOR USE IN FORENSIC CASEWORK	1994	10.1007/BF01225493	146
Brinkmann, B	Harmonisation of medico-legal autopsy rules	1999	10.1007/s004140050271	139
Olze, A; Bilang, D; Schmidt, S; Wernecke, KD; Geserick, G; Schmeling, A	Validation of common classification systems for assessing the mineralization of third molars	2005	10.1007/s00414-004-0489-5	138
Zubakov, Dmitry; Hanekamp, Eline; Kokshoorn, Mieke; van IJcken, Wilfred; Kayser, Manfred	Stable RNA markers for identification of blood and saliva stains revealed from whole genome expression analysis of time-wise degraded samples	2008	10.1007/s00414-007-0182-6	132
Grassberger, M; Friedrich, E; Reiter, C	The blowfly Chrysomya albiceps (Wiedemann) (Diptera : Calliphoridae) as a new forensic indicator in Central Europe	2003	10.1007/s00414-002-0323-x	131
Halter, Claudia C.; Dresen, Sebastian; Auwaerter, Volker; Wurst, Friedrich M.; Weinmann, Wolfgang	Kinetics in serum and urinary excretion of ethyl sulfate and ethyl glucuronide after medium dose ethanol intake	2008	10.1007/s00414-007-0180-8	130
Paewinsky, E; Pfeiffer, H; Brinkmann, B	Quantification of secondary dentine formation from orthopantomograms - a contribution to forensic age estimation methods in adults	2005	10.1007/s00414-004-0492-x	124
Jurado, C; Kintz, P; Menendez, M; Repetto, M	Influence of the cosmetic treatment of hair on drug testing	1997	10.1007/s004140050056	124
Palmiere, Cristian; Mangin, Patrice	Postmortem chemistry update part I	2012	10.1007/s00414-011-0625-y	123
Schulz, R; Muhler, M; Mutze, S; Schmidt, S; Reisinger, W; Schmeling, A	Studies on the time frame for ossification of the medial epiphysis of the clavicle as revealed by CT scans	2005	10.1007/s00414-005-0529-9	123
Warner, Marcus L.; Kaufman, Nellie C.; Grundmann, Oliver	The pharmacology and toxicology of kratom: from traditional herb to drug of abuse	2016	10.1007/s00414-015-1279-y	121
Schmeling, A; Schulz, R; Danner, B; Rosing, F	The impact of economic progress and modernization in medicine on the ossification of hand and wrist	2006	10.1007/s00414-005-0007-4	120
Bandelt, H. -J.; Parson, W.	Consistent treatment of length variants in the human mtDNA control region: a reappraisal	2008	10.1007/s00414-006-0151-5	119
Schmidt, Sven; Muehler, Matthias; Schmeling, Andreas; Reisinger, Walter; Schulz, Ronald	Magnetic resonance imaging of the clavicular ossification	2007	10.1007/s00414-007-0160-z	116
Zehner, R; Amendt, J; Schutt, S; Sauer, J; Krettek, R; Povolny, D	Genetic identification of forensically important flesh flies (Diptera : Sarcophagidae)	2004	10.1007/s00414-004-0445-4	115
MOLLER, A; MEYER, E; BRINKMANN, B	DIFFERENT TYPES OF STRUCTURAL VARIATION IN STRS - HUMFES FPS, HUM VWA AN DHUMD21S11	1994	10.1007/BF01224779	113
Gill, P; Brenner, C; Brinkmann, B; Budowle, B; Carracedo, A; Jobling, MA; de Knijff, P; Kayser, M; Krawczak, M; Mayr, WR; Morling, N; Olaisen, B; Pascali, V; Prinz, M; Roewer, L; Schneider, PM; Sajantila, A; Tyler-Smith, C	DNA Commission of the International Society of Forensic Genetics: recommendations on forensic analysis using Y-chromosome STRs	2001	10.1007/s004140100232	112
Cameriere, R.; Ferrante, L.; De Angelis, D.; Scarpino, F.; Galli, F.	The comparison between measurement of open apices of third molars and Demirjian stages to test chronological age of over 18 year olds in living subjects	2008	10.1007/s00414-008-0279-6	111
Fineschi, Vittorio; Riezzo, Irene; Centini, Fabio; Silingardi, Enrico; Licata, Manuela; Beduschi, Giovanni; Karch, Steven B.	Sudden cardiac death during anabolic steroid abuse: morphologic and toxicologic findings in two fatal cases of bodybuilders	2007	10.1007/s00414-005-0055-9	107
Thangaraj, K; Reddy, AG; Singh, L	Is the amelogenin gene reliable for gender identification in forensic casework and prenatal diagnosis?	2002	10.1007/s00414-001-0262-y	107
RAND, S; PUERS, C; SKOWASCH, K; WIEGAND, P; BUDOWLE, B; BRINKMANN, B	POPULATION-GENETICS AND FORENSIC EFFICIENCY DATA OF 4 AMPFLPS	1992	10.1007/BF01369552	107
Hyde, Embriette R.; Haarmann, Daniel P.; Petrosino, Joseph F.; Lynne, Aaron M.; Bucheli, Sibyl R.	Initial insights into bacterial succession during human decomposition	2015	10.1007/s00414-014-1128-4	104
Budowle, B; Garofano, P; Hellman, A; Ketchum, M; Kanthaswamy, S; Parson, W; van Haeringen, W; Fain, S; Broad, T	Recommendations for animal DNA forensic and identity testing	2005	10.1007/s00414-005-0545-9	103
Vallone, PM; Just, RS; Coble, MD; Butler, JM; Parsons, TJ	A multiplex allele-specific primer extension assay for forensically informative SNPs distributed throughout the mitochondrial genome	2004	10.1007/s00414-004-0428-5	103
Sparkes, R; Kimpton, C; Watson, S; Oldroyd, N; Clayton, T; Barnett, L; Arnold, J; Thompson, C; Hale, R; Chapman, J; Urquhart, A; Gill, P	The validation of a 7-locus multiplex STR test for use in forensic casework .1. Mixtures, ageing, degradation and species studies	1996	10.1007/BF01225517	103
Goedbloed, Miriam; Vermeulen, Mark; Fang, Rixun N.; Lembring, Maria; Wollstein, Andreas; Ballantyne, Kaye; Lao, Oscar; Brauer, Silke; Krueger, Carmen; Roewer, Lutz; Lessig, Ruediger; Ploski, Rafal; Dobosz, Tadeusz; Henke, Lotte; Henke, Juergen; Furtado, Manohar R.; Kayser, Manfred	Comprehensive mutation analysis of 17 Y-chromosomal short tandem repeat polymorphisms included in the AmpFlSTR (R) Yfiler (R) PCR amplification kit	2009	10.1007/s00414-009-0342-y	102
Prieto, JL; Barberia, E; Ortega, R; Magana, C	Evaluation of chronological age based on third molar development in the Spanish population	2005	10.1007/s00414-005-0530-3	102
KIMPTON, C; FISHER, D; WATSON, S; ADAMS, M; URQUHART, A; LYGO, J; GILL, P	EVALUATION OF AN AUTOMATED DNA PROFILING SYSTEM EMPLOYING MULTIPLEX AMPLIFICATION OF 4 TETRAMERIC STR LOCI	1994	10.1007/BF01224776	101
Karger, B; Billeb, E; Koops, E; Brinkmann, B	Autopsy features relevant for discrimination between suicidal and homicidal gunshot injuries	2002	10.1007/s00414-002-0325-8	100
HOCHMEISTER, MN; BUDOWLE, B; JUNG, J; BORER, UV; COMEY, CT; DIRNHOFER, R	PCR-BASED TYPING OF DNA EXTRACTED FROM CIGARETTE BUTTS	1991	10.1007/BF01369812	100
Galic, Ivan; Vodanovic, Marin; Cameriere, Roberto; Nakas, Enita; Galic, Elizabeta; Selimovic, Edin; Brkic, Hrvoje	Accuracy of Cameriere, Haavikko, and Willems radiographic methods on age estimation on Bosnian-Herzegovian children age groups 6-13	2011	10.1007/s00414-010-0515-8	98
Wiegand, P; Kleiber, M	Less is more - length reduction of STR amplicons using redesigned primers	2001	10.1007/s004140000162	98
BETZ, P	HISTOLOGICAL AND ENZYME-HISTOCHEMICAL PARAMETERS FOR THE AGE ESTIMATION OF HUMAN SKIN WOUNDS	1994	10.1007/BF01225491	98
SULLIVAN, KM; HOPGOOD, R; GILL, P	IDENTIFICATION OF HUMAN REMAINS BY AMPLIFICATION AND AUTOMATED SEQUENCING OF MITOCHONDRIAL-DNA	1992	10.1007/BF02340829	98
Brandstatter, A; Parsons, TJ; Parson, W	Rapid screening of mtDNA coding region SNPs for the identification of west European Caucasian haplogroups	2003	10.1007/s00414-003-0395-2	97
Hellmann, A; Rohleder, U; Schmitter, H; Wittig, M	STR typing of human telogen hairs - a new approach	2001	10.1007/s004140000175	96
Ortmann, C; Pfeiffer, H; Brinkmann, B	A comparative study on the immunohistochemical detection of early myocardial damage	2000	10.1007/s004149900094	96
Hillewig, E.; Degroote, J.; Van der Paelt, T.; Visscher, A.; Vandemaele, P.; Lutin, B.; D'Hooghe, L.; Vandriessche, V.; Piette, M.; Verstraete, K.	Magnetic resonance imaging of the sternal extremity of the clavicle in forensic age estimation: towards more sound age estimates	2013	10.1007/s00414-012-0798-z	95
Kaneshrajah, G; Turner, B	Calliphora vicina larvae grow at different rates on different body tissues.	2004	10.1007/s00414-004-0444-5	95
Matuszewski, Szymon; Konwerski, Szymon; Fratczak, Katarzyna; Szafalowicz, Michal	Effect of body mass and clothing on decomposition of pig carcasses	2014	10.1007/s00414-014-0965-5	94
Zubakov, Dmitry; Kokshoorn, Mieke; Kloosterman, Ate; Kayser, Manfred	New markers for old stains: stable mRNA markers for blood and saliva identification from up to 16-year-old stains	2009	10.1007/s00414-008-0249-z	94
WIEGAND, P; BAJANOWSKI, T; BRINKMANN, B	DNA TYPING OF DEBRIS FROM FINGERNAILS	1993	10.1007/BF01225045	94
Bar, W; Brinkmann, B; Budowle, B; Carracedo, A; Gill, P; Holland, M; Lincoln, PJ; Mayr, W; Morling, N; Olaisen, B; Schneider, PM; Tully, G; Wilson, M	DNA Commission of the International Society for Forensic Genetics: Guidelines for mitochondrial DNA typing	2000	10.1007/s004140000149	93
Samyn, N; van Haeren, C	On-site testing of saliva and sweat with Drugwipe and determination of concentrations of drugs of abuse in saliva, plasma and urine of suspected users	2000	10.1007/s004140050287	93
Gapert, Rene; Black, Sue; Last, Jason	Sex determination from the foramen magnum: discriminant function analysis in an eighteenth and nineteenth century British sample	2009	10.1007/s00414-008-0256-0	91
Seo, Seung Bum; King, Jonathan L.; Warshauer, David H.; Davis, Carey P.; Ge, Jianye; Budowle, Bruce	Single nucleotide polymorphism typing with massively parallel sequencing for human identification	2013	10.1007/s00414-013-0879-7	90
Roeder, Amy D.; Haas, Cordula	mRNA profiling using a minimum of five mRNA markers per body fluid and a novel scoring method for body fluid identification	2013	10.1007/s00414-012-0794-3	90
Soejima, Mikiko; Koda, Yoshiro	Population differences of two coding SNPs in pigmentation-related genes SLC24A5 and SLC45A2	2007	10.1007/s00414-006-0112-z	90
Brandstatter, A; Peterson, CT; Irwin, JA; Mpoke, S; Koech, DK; Parson, W; Parsons, TJ	Mitochondrial DNA control region sequences from Nairobi (Kenya): inferring phylogenetic parameters for the establishment of a forensic database	2004	10.1007/s00414-004-0466-z	90
Musshoff, Frank; Madea, Burkhard; Kernbach-Wighton, Gerhard; Bicker, Wolfgang; Kneisel, Stefan; Hutter, Melanie; Auwaerter, Volker	Driving under the influence of synthetic cannabinoids (Spice): a case series	2014	10.1007/s00414-013-0864-1	89
Gusmao, Leonor; Sanchez-Diz, Paula; Alves, Cintia; Gomes, Iva; Teresa Zarrabeitia, Maria; Abovich, Mariel; Atmetlla, Ivannia; Bobillo, Cecilia; Bravo, Luisa; Builes, Juan; Caine, Laura; Calvo, Raquel; Carvalho, Elizeu; Carvalho, Monica; Cicarelli, Regina; Catelli, Laura; Corach, Daniel; Espinoza, Marta; Garcia, Oscar; Malaghini, Marcelo; Martins, Joyce; Pinheiro, Fatima; Porto, Maria Joao; Raimon…	A GEP-ISFG collaborative study on the optimization of an X-STR decaplex: data on 15 Iberian and Latin American populations	2009	10.1007/s00414-008-0309-4	89
Hurlimann, J; Feer, P; Elber, F; Niederberger, K; Dirnhofer, R; Wyler, D	Diatom detection in the diagnosis of death by drowning	2000	10.1007/s004149900122	89
Knell, B.; Ruhstaller, P.; Prieels, F.; Schmeling, A.	Dental age diagnostics by means of radiographical evaluation of the growth stages of lower wisdom teeth	2009	10.1007/s00414-009-0330-2	88
Henssge, C; Althaus, L; Bolt, J; Freislederer, A; Haffner, HT; Henssge, CA; Hoppe, B; Schneider, V	Experiences with a compound method for estimating the time since death. I. Rectal temperature nomogram for time since death	2000	10.1007/s004149900089	88
Hausmann, R; Hammer, S; Betz, P	Performance enhancing drugs (doping agents) and sudden death - a case report and review of the literature	1998	10.1007/s004140050165	88
RITZ, S; SCHUTZ, HW; PEPER, C	POSTMORTEM ESTIMATION OF AGE AT DEATH BASED ON ASPARTIC-ACID RACEMIZATION IN DENTIN - ITS APPLICABILITY FOR ROOT DENTIN	1993	10.1007/BF01370387	88
Poetsch, Micaela; Bajanowski, Thomas; Pfeiffer, Heidi	The publication of population genetic data in the International Journal of Legal Medicine: guidelines	2012	10.1007/s00414-012-0700-z	86
Schulz, Ronald; Muehler, Matthias; Reisinger, Walter; Schmidt, Sven; Schmeling, Andreas	Radiographic staging of ossification of the medial clavicular epiphysis	2008	10.1007/s00414-007-0210-6	86
Szibor, R; Hering, S; Kuhlisch, E; Plate, I; Demberger, S; Krawczak, M; Edelmann, J	Haplotyping of STR cluster DXS6801-DXS6809-DXS6789 on Xq21 provides a powerful tool for kinship testing	2005	10.1007/s00414-005-0550-z	86
Karger, B; Niemeyer, J; Brinkmann, B	Suicides by sharp force: typical and atypical features	2000	10.1007/s004149900093	86
MOLLER, A; BRINKMANN, B	LOCUS ACTBP2 (SE33) - SEQUENCING DATA REVEAL CONSIDERABLE POLYMORPHISM	1994	10.1007/BF01225417	86
Wang, Qi; Ishikawa, Takaki; Michiue, Tomomi; Zhu, Bao-Li; Guan, Da-Wei; Maeda, Hitoshi	Stability of endogenous reference genes in postmortem human brains for normalization of quantitative real-time PCR data: comprehensive evaluation using geNorm, NormFinder, and BestKeeper	2012	10.1007/s00414-012-0774-7	85
Steinlechner, M; Berger, B; Niederstatter, H; Parson, W	Rare failures in the amelogenin sex test	2002	10.1007/s00414-001-0264-9	85
Castro, WHM; Meyer, SJ; Becke, MER; Nentwig, CG; Hein, MF; Ercan, BI; Thomann, S; Wessels, U; Du Chesne, AE	No stress - no whiplash? Prevalence of whiplash symptoms following exposure to a placebo rear-end collision	2001	10.1007/s004140000193	85
Lee, Hwan Young; Park, Myung Jin; Choi, Ajin; An, Ja Hyun; Yang, Woo Ick; Shin, Kyoung-Jin	Potential forensic application of DNA methylation profiling to body fluid identification	2012	10.1007/s00414-011-0569-2	84
Saunders, Sarah L.; Morgan, Bruno; Raj, Vimall; Robinson, Claire E.; Rutty, Guy N.	Targeted post-mortem computed tomography cardiac angiography: proof of concept	2011	10.1007/s00414-011-0559-4	84
Meiklejohn, Kelly A.; Wallman, James F.; Dowton, Mark	DNA-based identification of forensically important Australian Sarcophagidae (Diptera)	2011	10.1007/s00414-009-0395-y	84
